# Supplementary material for: Mutation Analysis of Consanguineous Moroccan Patients with Parkinson’s Disease Combining Microarray and Gene Panel
Source: Front Neurol. 2017 Oct 31;8:567. doi: 10.3389/fneur.2017.00567 (PMC5674924; doi:10.3389/fneur.2017.00567)
Supplement: Supplementary file 1 [file Table_1.XLSX]

## Sheet: Supplementary Table MiSEQ desig
Associated Gene Name	Chromosome Name	Exon Chr Start (bp)	Exon Chr End (bp)
PARK7	1	7962743	7962895
PARK7	1	7965304	7965445
PARK7	1	7969325	7969424
PARK7	1	7970874	7970983
PARK7	1	7977632	7977758
PARK7	1	7961643	7961813
PARK7	1	7984874	7985525
PARK7	1	7961874	7962121
UCHL1	4	41257095	41257146
UCHL1	4	41256749	41256823
UCHL1	4	41257589	41257757
UCHL1	4	41260627	41260817
UCHL1	4	41261695	41261820
UCHL1	4	41261856	41261943
UCHL1	4	41263205	41263311
UCHL1	4	41264083	41264181
UCHL1	4	41256813	41257029
UCHL1	4	41267967	41268449
GCH1	14	54865307	54865456
GCH1	14	54859661	54859756
GCH1	14	54847079	54847150
GCH1	14	54845748	54845872
GCH1	14	54841996	54843074
GCH1	14	54902301	54902872
GCH1	14	54841988	54844163
PLA2G6	22	38181644	38181849
PLA2G6	22	38169198	38169491
PLA2G6	22	38145418	38145673
PLA2G6	22	38143085	38143308
PLA2G6	22	38139962	38140189
PLA2G6	22	38134968	38135104
PLA2G6	22	38132811	38133033
PLA2G6	22	38129434	38129582
PLA2G6	22	38128249	38128450
PLA2G6	22	38126351	38126469
PLA2G6	22	38123075	38123278
PLA2G6	22	38120739	38120929
PLA2G6	22	38116055	38116231
PLA2G6	22	38115507	38115701
PLA2G6	22	38113467	38113674
PLA2G6	22	38112484	38112597
PLA2G6	22	38111475	38112325
DNAJC6	1	65364615	65364805
DNAJC6	1	65365865	65365954
DNAJC6	1	65366028	65366216
DNAJC6	1	65379382	65379544
DNAJC6	1	65384173	65384346
DNAJC6	1	65385692	65385926
DNAJC6	1	65386792	65386949
DNAJC6	1	65388316	65388435
DNAJC6	1	65389236	65389469
DNAJC6	1	65389527	65389647
DNAJC6	1	65392411	65392885
DNAJC6	1	65394878	65395052
DNAJC6	1	65398793	65398901
DNAJC6	1	65401741	65401900
DNAJC6	1	65405850	65406153
DNAJC6	1	65408621	65408803
DNAJC6	1	65411230	65411446
DNAJC6	1	65412904	65415889
DNAJC6	1	65309525	65309958
DNAJC6	1	65412904	65415296
DNAJC6	1	65345591	65345743
DNAJC6	1	65264674	65264952
GBA	1	155240610	155240737
GBA	1	155239866	155240097
GBA	1	155239596	155239782
GBA	1	155238497	155238670
GBA	1	155238114	155238326
GBA	1	155237321	155237598
GBA	1	155236225	155236489
GBA	1	155235661	155235864
GBA	1	155235175	155235331
GBA	1	155234432	155235120
GBA	1	155244486	155244690
GBA	1	155241066	155241295
VPS35	16	46689111	46689212
VPS35	16	46683488	46683626
VPS35	16	46682059	46682195
VPS35	16	46681357	46681520
VPS35	16	46680651	46680873
VPS35	16	46678923	46679176
VPS35	16	46677295	46677418
VPS35	16	46676563	46676712
VPS35	16	46674544	46674680
VPS35	16	46674294	46674482
VPS35	16	46672245	46672492
VPS35	16	46671685	46671880
VPS35	16	46668910	46669072
VPS35	16	46662963	46663182
VPS35	16	46662223	46662502
VPS35	16	46661698	46661881
VPS35	16	46656112	46660671
SPG11	15	44660412	44660636
SPG11	15	44659059	44659323
SPG11	15	44657075	44657316
SPG11	15	44652109	44652286
SPG11	15	44651471	44651959
SPG11	15	44648846	44649031
SPG11	15	44633485	44633657
SPG11	15	44629213	44629408
SPG11	15	44628649	44628864
SPG11	15	44626311	44626527
SPG11	15	44622708	44622819
SPG11	15	44622200	44622367
SPG11	15	44621739	44621954
SPG11	15	44620170	44620423
SPG11	15	44615343	44615586
SPG11	15	44613410	44613556
SPG11	15	44610820	44611005
SPG11	15	44608424	44608625
SPG11	15	44606005	44606111
SPG11	15	44600447	44600652
SPG11	15	44598611	44598856
SPG11	15	44598245	44598393
SPG11	15	44596764	44596963
SPG11	15	44596063	44596375
SPG11	15	44595239	44595479
SPG11	15	44592311	44592458
SPG11	15	44589232	44589434
SPG11	15	44585616	44585870
SPG11	15	44583794	44584578
SPG11	15	44574882	44575061
SPG11	15	44573527	44573765
SPG11	15	44572663	44572840
SPG11	15	44570505	44570678
SPG11	15	44569378	44569525
SPG11	15	44567404	44567612
SPG11	15	44566197	44566325
SPG11	15	44565834	44566029
SPG11	15	44564527	44564718
SPG11	15	44562676	44563321
SPG11	15	44663371	44663695
DNAJC13	3	132417506	132417780
DNAJC13	3	132434518	132434638
DNAJC13	3	132446455	132446570
DNAJC13	3	132447301	132447490
DNAJC13	3	132447878	132447959
DNAJC13	3	132450627	132450867
DNAJC13	3	132453278	132453524
DNAJC13	3	132453579	132453714
DNAJC13	3	132454046	132454177
DNAJC13	3	132456215	132456421
DNAJC13	3	132456481	132456600
DNAJC13	3	132456643	132456852
DNAJC13	3	132457249	132457388
DNAJC13	3	132460230	132460377
DNAJC13	3	132461030	132461225
DNAJC13	3	132462447	132462543
DNAJC13	3	132463676	132463837
DNAJC13	3	132465975	132466090
DNAJC13	3	132466279	132466414
DNAJC13	3	132467150	132467333
DNAJC13	3	132473125	132473247
DNAJC13	3	132474912	132475105
DNAJC13	3	132477769	132477912
DNAJC13	3	132477961	132478160
DNAJC13	3	132479207	132479309
DNAJC13	3	132480349	132480490
DNAJC13	3	132482206	132482350
DNAJC13	3	132483355	132483597
DNAJC13	3	132484568	132484692
DNAJC13	3	132488278	132488472
DNAJC13	3	132488956	132489041
DNAJC13	3	132490877	132491071
DNAJC13	3	132492394	132492635
DNAJC13	3	132494124	132494279
DNAJC13	3	132495068	132495186
DNAJC13	3	132496508	132496683
DNAJC13	3	132499106	132499330
DNAJC13	3	132499714	132499828
DNAJC13	3	132500774	132500933
DNAJC13	3	132502269	132502488
DNAJC13	3	132503194	132503401
DNAJC13	3	132505282	132505435
DNAJC13	3	132507217	132507373
DNAJC13	3	132511047	132511264
DNAJC13	3	132512988	132513119
DNAJC13	3	132514551	132514690
DNAJC13	3	132516402	132516516
DNAJC13	3	132516684	132516836
DNAJC13	3	132522808	132523017
DNAJC13	3	132523137	132523219
DNAJC13	3	132523520	132523733
DNAJC13	3	132525590	132525809
DNAJC13	3	132526121	132526301
DNAJC13	3	132528169	132528352
DNAJC13	3	132530978	132531117
DNAJC13	3	132538156	132539052
TH	11	2171665	2171897
TH	11	2170670	2170790
TH	11	2169630	2169891
TH	11	2168471	2168685
TH	11	2168071	2168199
TH	11	2167846	2167953
TH	11	2167415	2167505
TH	11	2166867	2167052
TH	11	2166613	2166788
TH	11	2166460	2166569
TH	11	2165982	2166078
TH	11	2165648	2165783
TH	11	2165212	2165385
TH	11	2163909	2164412
PANK2	20	3888819	3888924
PANK2	20	3907906	3908298
PANK2	20	3910557	3910850
PANK2	20	3912438	3912654
PANK2	20	3916907	3917070
PANK2	20	3918651	3918816
PANK2	20	3923224	3926978
PANK2	20	3889075	3889748
PANK2	20	3889796	3889952
LRRK2	12	40232254	40232403
LRRK2	12	40235606	40235734
LRRK2	12	40237949	40238123
LRRK2	12	40243530	40243701
LRRK2	12	40249806	40249965
LRRK2	12	40259460	40259624
LRRK2	12	40263769	40263921
LRRK2	12	40274563	40274747
LRRK2	12	40274834	40275013
LRRK2	12	40277868	40278036
LRRK2	12	40278071	40278281
LRRK2	12	40225535	40225660
LRRK2	12	40240463	40240637
LRRK2	12	40251212	40251394
LRRK2	12	40251445	40251564
LRRK2	12	40252890	40253036
LRRK2	12	40257228	40257397
LRRK2	12	40283855	40284153
LRRK2	12	40287331	40287559
LRRK2	12	40293525	40293683
LRRK2	12	40294825	40294934
LRRK2	12	40295407	40295664
LRRK2	12	40298223	40298513
LRRK2	12	40299089	40299277
LRRK2	12	40302769	40302902
LRRK2	12	40225054	40225302
LRRK2	12	40303928	40304154
LRRK2	12	40305765	40305986
LRRK2	12	40308447	40308716
LRRK2	12	40309086	40309253
LRRK2	12	40310411	40310669
LRRK2	12	40313952	40314193
LRRK2	12	40315192	40315320
LRRK2	12	40319968	40320195
LRRK2	12	40321014	40321208
LRRK2	12	40322015	40322201
LRRK2	12	40322299	40322530
LRRK2	12	40323140	40323326
LRRK2	12	40328340	40328480
LRRK2	12	40334947	40335177
LRRK2	12	40340274	40340474
LRRK2	12	40346733	40346943
LRRK2	12	40348389	40348529
LRRK2	12	40351519	40351753
LRRK2	12	40354279	40354512
LRRK2	12	40356095	40356207
LRRK2	12	40359240	40359464
LRRK2	12	40363382	40363574
LRRK2	12	40364822	40365070
LRRK2	12	40366986	40367097
LRRK2	12	40367624	40369301
SYNJ1	21	32644948	32645026
SYNJ1	21	32642075	32642153
SYNJ1	21	32641876	32641986
SYNJ1	21	32639651	32639799
SYNJ1	21	32638888	32639145
SYNJ1	21	32634841	32634904
SYNJ1	21	32726752	32726937
SYNJ1	21	32701941	32702067
SYNJ1	21	32699818	32700125
SYNJ1	21	32695037	32695302
SYNJ1	21	32694208	32694331
SYNJ1	21	32688286	32688387
SYNJ1	21	32686958	32687094
SYNJ1	21	32685728	32685937
SYNJ1	21	32684018	32684139
SYNJ1	21	32681476	32681668
SYNJ1	21	32678625	32678821
SYNJ1	21	32676312	32676375
SYNJ1	21	32673320	32673551
SYNJ1	21	32670268	32670392
SYNJ1	21	32666413	32666593
SYNJ1	21	32665923	32666155
SYNJ1	21	32664893	32665091
SYNJ1	21	32657696	32657892
SYNJ1	21	32656983	32657140
SYNJ1	21	32656667	32656922
SYNJ1	21	32653268	32653386
SYNJ1	21	32650164	32650366
SYNJ1	21	32646373	32646622
SYNJ1	21	32645626	32645809
SYNJ1	21	32643390	32643477
SYNJ1	21	32727926	32728068
SYNJ1	21	32727817	32727959
SYNJ1	21	32628739	32631821
SNCA	4	89838232	89838335
SNCA	4	89835527	89835712
SNCA	4	89828123	89828204
SNCA	4	89822226	89822408
SNCA	4	89729174	89729297
SNCA	4	89724079	89726680
SNCA	4	89836723	89837248
SNCA	4	89836107	89836233
POLG	15	89334653	89334881
POLG	15	89333076	89333933
POLG	15	89330061	89330296
POLG	15	89328923	89329130
POLG	15	89328665	89328851
POLG	15	89328436	89328555
POLG	15	89327147	89327369
POLG	15	89326892	89327083
POLG	15	89326592	89326758
POLG	15	89325430	89325706
POLG	15	89324087	89324247
POLG	15	89323795	89323921
POLG	15	89323384	89323531
POLG	15	89322722	89322922
POLG	15	89321942	89322035
POLG	15	89321716	89321873
POLG	15	89321105	89321280
POLG	15	89320746	89321032
POLG	15	89319208	89319370
POLG	15	89318911	89319119
POLG	15	89318521	89318769
POLG	15	89317356	89317556
POLG	15	89316283	89316847
PINK1	1	20633435	20633955
PINK1	1	20637822	20638149
PINK1	1	20639872	20640012
PINK1	1	20644470	20644692
PINK1	1	20645540	20645743
PINK1	1	20648485	20648652
PINK1	1	20648975	20649251
PINK1	1	20650414	20651531
ATP13A2	1	17011709	17011948
ATP13A2	1	17005664	17005798
ATP13A2	1	17005354	17005576
ATP13A2	1	17004994	17005092
ATP13A2	1	17004672	17004841
ATP13A2	1	17004312	17004431
ATP13A2	1	17002276	17002393
ATP13A2	1	17002014	17002123
ATP13A2	1	17000380	17000554
ATP13A2	1	17000226	17000332
ATP13A2	1	16999991	17000162
ATP13A2	1	16997000	16997195
ATP13A2	1	16996366	16996516
ATP13A2	1	16996234	16996320
ATP13A2	1	16995956	16996184
ATP13A2	1	16993609	16993855
ATP13A2	1	16992466	16992601
ATP13A2	1	16992223	16992422
ATP13A2	1	16991989	16992149
ATP13A2	1	16991714	16991878
ATP13A2	1	16990107	16990307
ATP13A2	1	16989867	16990023
ATP13A2	1	16989671	16989790
ATP13A2	1	16988302	16988494
ATP13A2	1	16988118	16988254
ATP13A2	1	16987026	16987289
ATP13A2	1	16986785	16986976
ATP13A2	1	16986443	16986652
ATP13A2	1	16985938	16986378
PARK2/PRKN	6	162727941	162728412
PARK2/PRKN	6	162727642	162727791
PARK2/PRKN	6	162443290	162443493
PARK2/PRKN	6	162262505	162262785
PARK2/PRKN	6	162201111	162201272
PARK2/PRKN	6	162054071	162054194
PARK2/PRKN	6	161973282	161973437
PARK2/PRKN	6	161785752	161785928
PARK2/PRKN	6	161569335	161569436
PARK2/PRKN	6	161548834	161549023
PARK2/PRKN	6	161386774	161386897
PARK2/PRKN	6	161360068	161360225
PARK2/PRKN	6	161347400	161350231
FBXO7	22	32474656	32475144
FBXO7	22	32478961	32479295
FBXO7	22	32483877	32484144
FBXO7	22	32485048	32485229
FBXO7	22	32487725	32487848
FBXO7	22	32491066	32491201
FBXO7	22	32493085	32493301
FBXO7	22	32495473	32495550
FBXO7	22	32498124	32498849
FBXO7	22	32475237	32475418
DCTN1	2	74379985	74380375
DCTN1	2	74377980	74378265
DCTN1	2	74377628	74377746
DCTN1	2	74377412	74377486
DCTN1	2	74376722	74376782
DCTN1	2	74374303	74374755
DCTN1	2	74372908	74372968
DCTN1	2	74371517	74371748
DCTN1	2	74370959	74371196
DCTN1	2	74370601	74370845
DCTN1	2	74370446	74370564
DCTN1	2	74370166	74370365
DCTN1	2	74369945	74370089
DCTN1	2	74369280	74369511
DCTN1	2	74369078	74369234
DCTN1	2	74368708	74368900
DCTN1	2	74367951	74368151
DCTN1	2	74367676	74367884
DCTN1	2	74367332	74367440
DCTN1	2	74367025	74367127
DCTN1	2	74366763	74366952
DCTN1	2	74366439	74366640
DCTN1	2	74366224	74366395
DCTN1	2	74365873	74366038
DCTN1	2	74365495	74365677
DCTN1	2	74365055	74365261
DCTN1	2	74363594	74363648
DCTN1	2	74363274	74363447
DCTN1	2	74362974	74363197
DCTN1	2	74362630	74362749
DCTN1	2	74362032	74362161
DCTN1	2	74361134	74361656
DCTN1	2	74391774	74392107
EIF4G1	3	184314475	184314694
EIF4G1	3	184315146	184315565
EIF4G1	3	184315388	184315876
EIF4G1	3	184316112	184316238
EIF4G1	3	184317301	184317517
EIF4G1	3	184317697	184317836
EIF4G1	3	184319669	184319821
EIF4G1	3	184320293	184320742
EIF4G1	3	184320907	184321013
EIF4G1	3	184321262	184322123
EIF4G1	3	184322342	184322470
EIF4G1	3	184322524	184322750
EIF4G1	3	184322801	184322974
EIF4G1	3	184323063	184323261
EIF4G1	3	184323385	184323613
EIF4G1	3	184323760	184323997
EIF4G1	3	184324181	184324367
EIF4G1	3	184324858	184325134
EIF4G1	3	184325249	184325393
EIF4G1	3	184325460	184325659
EIF4G1	3	184325831	184325971
EIF4G1	3	184326507	184326649
EIF4G1	3	184326861	184327003
EIF4G1	3	184327196	184327468
EIF4G1	3	184327566	184327724
EIF4G1	3	184327810	184328022
EIF4G1	3	184328611	184328776
EIF4G1	3	184328889	184329010
EIF4G1	3	184331246	184331384
EIF4G1	3	184331452	184331626
EIF4G1	3	184331708	184331829
EIF4G1	3	184331926	184332106
EIF4G1	3	184334707	184335378
EIF4G1	3	184316693	184316753
VPS13C	15	62060255	62060493
VPS13C	15	62044192	62044275
VPS13C	15	62041304	62041386
VPS13C	15	62034937	62035072
VPS13C	15	62033421	62033562
VPS13C	15	62023391	62023540
VPS13C	15	62020459	62020558
VPS13C	15	62013913	62014012
VPS13C	15	62013019	62013139
VPS13C	15	62012087	62012184
VPS13C	15	62010452	62010619
VPS13C	15	62008635	62008781
VPS13C	15	62007288	62007499
VPS13C	15	62000544	62000646
VPS13C	15	61991653	61991822
VPS13C	15	61990980	61991114
VPS13C	15	61984837	61985019
VPS13C	15	61983800	61984032
VPS13C	15	61982439	61982593
VPS13C	15	61981322	61981498
VPS13C	15	61978606	61978769
VPS13C	15	61977062	61977219
VPS13C	15	61974268	61974437
VPS13C	15	61973434	61973552
VPS13C	15	61972605	61972784
VPS13C	15	61969279	61969472
VPS13C	15	61967348	61967467
VPS13C	15	61966063	61966162
VPS13C	15	61964679	61964881
VPS13C	15	61963815	61963971
VPS13C	15	61962729	61962872
VPS13C	15	61962351	61962558
VPS13C	15	61961569	61961913
VPS13C	15	61959428	61959615
VPS13C	15	61958588	61958736
VPS13C	15	61954401	61954574
VPS13C	15	61951804	61952000
VPS13C	15	61950925	61951044
VPS13C	15	61950338	61950437
VPS13C	15	61949423	61949625
VPS13C	15	61947173	61947329
VPS13C	15	61946287	61946430
VPS13C	15	61945695	61945902
VPS13C	15	61941743	61942087
VPS13C	15	61940627	61940814
VPS13C	15	61936577	61936770
VPS13C	15	61934199	61934351
VPS13C	15	61931070	61931279
VPS13C	15	61929481	61929768
VPS13C	15	61927071	61927340
VPS13C	15	61925436	61925568
VPS13C	15	61922377	61922782
VPS13C	15	61921927	61922053
VPS13C	15	61920478	61920667
VPS13C	15	61920047	61920351
VPS13C	15	61919269	61919469
VPS13C	15	61918116	61918277
VPS13C	15	61917321	61917655
VPS13C	15	61915613	61916042
VPS13C	15	61913291	61913435
VPS13C	15	61911820	61912024
VPS13C	15	61910157	61910325
VPS13C	15	61908972	61909145
VPS13C	15	61907244	61907410
VPS13C	15	61890145	61890420
VPS13C	15	61884108	61884289
VPS13C	15	61882576	61882756
VPS13C	15	61881727	61881848
VPS13C	15	61881543	61881652
VPS13C	15	61880823	61880974
VPS13C	15	61880589	61880742
VPS13C	15	61878587	61878766
VPS13C	15	61876953	61877074
VPS13C	15	61875712	61875865
VPS13C	15	61874856	61874971
VPS13C	15	61873226	61873429
VPS13C	15	61871969	61872054
VPS13C	15	61869480	61869643
VPS13C	15	61868639	61868793
VPS13C	15	61863420	61863548
VPS13C	15	61856266	61856429
VPS13C	15	61854851	61854974
VPS13C	15	61852369	61854578
VPS13C	15	62028338	62028440
VPS13C	15	62023760	62023865
VPS13C	15	61864286	61867967
					bp
